# Supplementary material for: Development of Au Nanoparticle Two-Dimensional Assemblies Dispersed with Au Nanoparticle-Nanostar Complexes and Surface-Enhanced Raman Scattering Activity
Source: Nanomaterials (Basel). 2024 Apr 26;14(9):764. doi: 10.3390/nano14090764 (PMC11085563; doi:10.3390/nano14090764)
Supplement: Supplementary file 1 [file nanomaterials-14-00764-s001.zip]

Archive with 1 entries (1 files):
- nanomaterials-2962038-supplementary.pdf
